# Supplementary material for: Contract Negotiation Skills: A Workshop for Women in Medicine
Source: MedEdPORTAL. 2020 Jun 18;16:10910. doi: 10.15766/mep_2374-8265.10910 (PMC7331958; doi:10.15766/mep_2374-8265.10910)
Supplement: Supplementary file 1 — Contract Negotiation Skills.pptxPre-Postworkshop Survey.docxRole-Play Scripts.docxRole-Play Checklist.docx [file mep_2374-8265.10910-s001.zip]

Archive with 5 entries (5 files):
- A. Contract Negotiation Skills.pptx
- B. Pre-Postworkshop Survey.docx
- C. Role-Play Scripts.docx
- D. Role-Play Checklist.docx
- _Educational_Summary_Report_10910.pdf
